# Supplementary material for: Pervasive read-through transcription of T-DNAs is frequent in tobacco BY-2 cells and can effectively induce silencing
Source: BMC Plant Biol. 2018 Oct 22;18:252. doi: 10.1186/s12870-018-1482-3 (PMC6196474; doi:10.1186/s12870-018-1482-3)
Supplement: Supplementary file 1 — List of primers used in this study. (XLS 13 kb) [file 12870_2018_1482_MOESM1_ESM.xls]

## Sheet: Sheet1
Table S1: List of primers used in this study.
Primer Name	Abbreviation	Application	Adaptor	Locus	Sequence				Source
AS-GFP_R		cloning	BcuI	RS-GFP	ACTAGTATGAGTAAAGGAGAAGAACTTTTC				this study
AS-GFP_F		cloning	XhoI	RS-GFP	CTCGAGTTATTTGTATAGTTCATCCATGCC				this study
UT-GFP_F		cloning	XhoI	RS-GFP	CTCGAGATGAGTAAAGGAGAAGAACTTTTC				this study
UT-GFP_R		cloning	EcoRV	RS-GFP	GATATCTTATTTGTATAGTTCATCCATGCC				this study
IR1-GFP_F		cloning	XhoI	RS-GFP	CTCGAGTTATTTGTATAGTTCATCCATGCC				this study
IR1-GFP_R		cloning	SalI	RS-GFP	GTCGACATGAGTAAAGGAGAAGAACTTTTC				this study
IR2-GFP_F		cloning	BamHI	RS-GFP	GGATCCATGAGTAAAGGAGAAGAACTTTTC				this study
IR2-GFP_R		cloning	PstI, XbaI	RS-GFP	CTGCAGTCTAGATTATTTGTATAGTTCATCCATGCC				this study
PsbO-i_F	F4	cloning, qPCR, RT	-	StPsbO	CTCTGCCCTTGTTGTCTCA				this study
PsbO-i_R	R4	cloning, qPCR	-	StPsbO	GAACTCCTTCAGCATTAGCT				this study
PsbO-ii_F	F5	qPCR, RT	-	StPsbO	GTTAAATTGTGCAATCATCTCG				this study
PsbO-ii_R	R5	qPCR, RT	-	StPsbO	CTCTCTTAGACACAGGACATC				this study
IR-GFP_F	F6	qPCR	-	IR-GFP	AGTTCTTCTCCTTTACTCATGTC				this study
IR-GFP_R	R6	qPCR, RT	-	IR-GFP	ATCCAGAATTCGTGATTGAACTC				this study
EF1α_F		qPCR	-	NtEF1α	TACTGCACTGTGATTGATGCT				Dvořáková et al., 2012
EF1α_R		qPCR, RT	-	NtEF1α	AGCAAATCATTTGCTTGACAC				Dvořáková et al., 2012
EF1α_F2		qPCR	-	AtEF1α	GCACTGTCATTGATGCTCCTGGTC				this study
EF1α_R2		qPCR, RT	-	AtEF1α	CACCAAGGGTGAAAGCAAGGAGAG				this study
rsGFP_R1	R2	qPCR	-	RS-GFP	TGACAAGTGTTGGCCATGGA				this study
rsGFP_F3	F1	qPCR, RT	-	RS-GFP	GAGACACCCTCGTCAACAGG				this study
rsGFP_R3	R1	qPCR, RT	-	RS-GFP	TGGTCTGCTAGTTGAACGCTT				this study
rsGFP_F4	F2	qPCR	-	RS-GFP	AAGCGTTCAACTAGCAGACCA				this study
PIN3_F		qPCR	-	NtPIN3	AATCGAATGTGTCAAGAAAGTC				Petrášek, unpublished
PIN3_R		qPCR, RT	-	NtPIN3	CCATCATCGCGTAAAAATCGG				Petrášek, unpublished
pER8_P50	F3	qPCR	-	pER8_Pind	ATGCTCGACTCTAGGATCTTC				this study
pER8_T50	R3	qPCR	-	pER8_T3A	TCACACTGTTAGTTCCTTTCTTAC				this study
Actin_Tac9_F		SQ-PCR	-	NtTac9	CCTGAGGTCCTTTTCCAACCA				Schmidt and Delaney, 2010
Actin_Tac9_R		SQ-PCR	-	NtTac9	GGATTCCGGCAGCTTCCATT				Schmidt and Delaney, 2010
HPT_probe_F		probe synthesis	-	HPT	CGTCTGTCGAGAAGTTTCTGA				this study
HPT_probe_R		probe synthesis	-	HPT	ACAGTTTGCCAGTGATACACA				this study
G10-90_F	F7	SQ-PCR	-	pER8_T-DNA	GACAATCTGATCCAAGCTCAAG				this study
